# Supplementary material for: Applying machine learning to explore the association between biological stress and near misses in emergency medicine residents
Source: PLoS One. 2022 Mar 8;17(3):e0264957. doi: 10.1371/journal.pone.0264957 (PMC8903283; doi:10.1371/journal.pone.0264957)
Supplement: S1 File — This datafile includes the cortisol and DHEA-S blood concentrations and all data used for the study. (XLSX) [file pone.0264957.s001.xlsx]

## Sheet: SPSS_MD_STRESS_Analysis File 20
ID	Cortisol_Pre	Cortisol_Post	DHEA_Pre	DHEA_Post	CortDheaRatio	CortDheaRatio_Pre	CortDheaRatio_Post
21	9995	1757	363	644	27.6	27.5344	2.72826
39	10345	2443	1364	314	7.6	7.58431	7.78025
17	2301	1567	303	244	7.6	7.59406	6.42213
28	5755	1299	343	566	16.8	16.7784	2.29505
10	2971	446	595	349	5	4.99328	1.27794
38	9911	1784	322	167	30.8	30.7795	10.6826
15	3210	2581	110	63	29.1	29.1818	40.9683
40	4760	1485	148	59	32.2	32.1622	25.1695
26	10825	1994	311	226	34.8	34.8071	8.82301
31	3708	1127	2210	280	1.7	1.67783	4.025
32	7536	580	918	185	8.2	8.20915	3.13514
36	8881	1239	1075	409	8.3	8.2614	3.02934
41	1149	653	83	51	13.8	13.8434	12.8039
35	2320	756	153	74	15.2	15.1634	10.2162
30	3307	4791	103	150	32.1	32.1068	31.94
29	7404	541	1292	213	5.7	5.73065	2.53991
19	4242	3470	259	427	16.4	16.3784	8.12646
12	5351	1388	302	351	17.7	17.7185	3.95442
18	2251	1645	445	876	5.1	5.05843	1.87785
20	1520	1513	288	355	5.3	5.27778	4.26197
13	2562	946	101	46	25.3	25.3663	20.5652
11	5691	2098	88	77	64.4	64.6705	27.2468
43	8328	1176	1181	313	7.1	7.05165	3.75719
14	1976	5421	365	905	5.4	5.4137	5.99006
42	3430	3694	167	228	20.5	20.5389	16.2018
16	9245	1641	294	136	31.4	31.4456	12.0662
34	8364	2217	332	342	25.2	25.1928	6.48246
22	6279	1280	405	171	15.5	15.5037	7.48538
25	7427	1369	621	137	12	11.9597	9.9927
24	1840	3629	247	244	7.5	7.44939	14.873
27	2218	894	222	100	10	9.99099	8.94
37	3891	1174	1128	420	3.5	3.44947	2.79524

## Sheet: Data dictionary
Variables		Variable labels			Values
ID
PAPER_FILTER_USE
Year_Res
Gender				1= Man	2= Woman
HeightInch
WeightLb
BMI
SystBP
DiastBP
HearRate
Trigl
LDL
HDL
Smoker				1= No	2= yes
Cortisol_Pre
Cortisol_Post
DHEA_Pre
DHEA_Post
CortDheaRatio
CortDheaRatio_Pre
CortDheaRatio_Post
CRP_Pre
CRP_Post
IL6_Pre
IL6_Post
TNFA_Pre
TNFA_Post
Lgpre_CRP
Check_Lgpre_CRP
Q2		In what capacity are you working as a physician?		1= 1st year Resident	2= 2nd year Resident	3= 3rd year resident
Q3		What is your gender?		1=Man	2=Woman
Q4		How old are you?		1= 25 years or younger	2=26 to 39 years	3=40 years and older
BASELINE_ScaleQuestions
Q5		The goals are well-defined.		1=Not at all	2=Not especially	3=to some degree	4=to a great extent
Q6		The gols are realistic.		1=Not at all	2=Not especially	3=to some degree	4=to a great extent
Q7		It is possible for me to influence the goals that are set.		1=Not at all	2=Not especially	3=to some degree	4=to a great extent
Q8		The goals can be evaluated.		1=Not at all	2=Not especially	3=to some degree	4=to a great extent
Q9		The goals are achieveable.		1=Not at all	2=Not especially	3=to some degree	4=to a great extent
Q10		It is clear to me what duties I should do to achieve our workplace goals.		1=Not at all	2=Not especially	3=to some degree	4=to a great extent
Q11		Goal achievement is monitored by my supervising attending on the current shift.		1=Not at all	2=Not especially	3=to some degree	4=to a great extent
Q12		Does your supervisor make it clear what is expected of you in your work?		1=Not at all	2=Not especially	3=to some degree	4=to a great extent
Q13		Does your supervisor let you know when you have done a job well?		1=Not at all	2=Not especially	3=to some degree	4=to a great extent
Q14		Does your supervisor let you know when you have done a job poorly?		1=Not at all	2=Not especially	3=to some degree	4=to a great extent
Q15		Do you have the freedom to decide how your work should be carried out?		1= No, not at all	2= Rarely	3= Sometimes	4=Yes,most of the time
Q16		Do you have the freedom to decide what tasks should be carried out in your work?		1= No, not at all	2= Rarely	3= Sometimes	4=Yes,most of the time
Q17		Do you have the necessary authority in relation to your work responsibilities?		1= No, not at all	2= Rarely	3= Sometimes	4=Yes,most of the time
Q18		Are you satisfied with the level of influence you have over your work situations?		1= No, not at all	2= Rarely	3= Sometimes	4=Yes,most of the time
Q19		Are you able to influence decisions made at your place of work?		1= No, not at all	2= Rarely	3= Sometimes	4=Yes,most of the time
Q20		Do you have the opportunity to give your point of view regarding the information you receive from your immediate supervisor?		1= No, not at all	2= Rarely	3= Sometimes	4=Yes,most of the time
Q21		I am open to change concerning the way in which we work.		1= Strongly Disagree	2= Disagree	3= Agree	4= Strongly Agree
Q22		I initiate change and improvement at my place of work (i.e., ED)		1= Strongly Disagree	2= Disagree	3= Agree	4= Strongly Agree
Q23		I take responsibility for improving my skills and competence.		1= Strongly Disagree	2= Disagree	3= Agree	4= Strongly Agree
Q24		I take responsibility for keeping myself informed.		1= Strongly Disagree	2= Disagree	3= Agree	4= Strongly Agree
Q25		My Supervising attending communicates clearly.		1= Strongly Disagree	2= Disagree	3= Agree	4= Strongly Agree
Q26		My Supervising attending does what he/she says.		1= Strongly Disagree	2= Disagree	3= Agree	4= Strongly Agree
Q27		My Supervising attending has outlined clearly how our workplace will achieve its goals.		1= Strongly Disagree	2= Disagree	3= Agree	4= Strongly Agree
Q28		My Supervising attending gives me the opportunity to develop my competence.		1= Strongly Disagree	2= Disagree	3= Agree	4= Strongly Agree
Q29		My Supervising attending is prepared to change the organization and work routines of our workplace.		1= Strongly Disagree	2= Disagree	3= Agree	4= Strongly Agree
Q30		We plan our work.		1= Strongly Disagree	2= Disagree	3= Agree	4= Strongly Agree
Q31		Everyone works toward a common goal.		1= Strongly Disagree	2= Disagree	3= Agree	4= Strongly Agree
Q32		The decision-making process works well.		1= Strongly Disagree	2= Disagree	3= Agree	4= Strongly Agree
Q33		Resources are optimally utilized.		1= Strongly Disagree	2= Disagree	3= Agree	4= Strongly Agree
Q34		I feel there is a great need to better define our organizational goals.		1= Strongly Disagree	2= Disagree	3= Agree	4= Strongly Agree
Q35		I feel there is a great need to change the way in which I work.		1= Strongly Disagree	2= Disagree	3= Agree	4= Strongly Agree
Q36		I think it would be stimulating to change the way in which I work.		1= Strongly Disagree	2= Disagree	3= Agree	4= Strongly Agree
Q37		New working procedures would help me to develop professionally.		1= Strongly Disagree	2= Disagree	3= Agree	4= Strongly Agree
Q38		Do you develop professionally in your work?		1= Never	2= Seldom	3= Sometimes	4= Often
Q39		Is your competence utilized in your work?		1= Never	2= Seldom	3= Sometimes	4= Often
Q40		My supervising attending gives me the opportunity to develop my competence.		1= Never	2= Seldom	3= Sometimes	4= Often
Q41		I feel that I develop in my work.		1= Never	2= Seldom	3= Sometimes	4= Often
Q42		I feel emotionally drained after work.		1= Daily	2= A few times per week	3= A few times per month	4= afew times per year	5= Never
Q43		I feel worn out after work.		1= Daily	2= A few times per week	3= A few times per month	4= afew times per year	5= Never
Q44		I feel tired when I think about work.		1= Daily	2= A few times per week	3= A few times per month	4= afew times per year	5= Never
Q45		Overall, I enjoy my work.		1= Strongly Disagree	2= Disagree	3= Agree	4= Strongly Agree
Q46		I am committed to my work.		1= Strongly Disagree	2= Disagree	3= Agree	4= Strongly Agree
Q47		There is a pleasant atmosphere at my work.		1= Strongly Disagree	2= Disagree	3= Agree	4= Strongly Agree
Q48		We get along well at my workplace.		1= Strongly Disagree	2= Disagree	3= Agree	4= Strongly Agree
Q49		My colleagues are supportive.		1= Strongly Disagree	2= Disagree	3= Agree	4= Strongly Agree
Q50		In the past month, have you experienced restlessness?		1= Yes, daily	2= Yes, several times	3= Yes, once or twice	4= No
Q51		In the past month, have you experienced irritation?		1= Yes, daily	2= Yes, several times	3= Yes, once or twice	4= No
Q52		In the past month, have you experienced moodiness?		1= Yes, daily	2= Yes, several times	3= Yes, once or twice	4= No
Q53		In the past month, have you experienced anxiety/nervousness?		1= Yes, daily	2= Yes, several times	3= Yes, once or twice	4= No
Q54		In the past month, have you experienced difficulty concentrating?		1= Yes, daily	2= Yes, several times	3= Yes, once or twice	4= No
Q55		Do you have time to plan your work tasks ahead of time?		1= Never	2= Seldom	3= Sometimes	4= Often
Q56		Do you have enough time to carry out your work tasks?		1= Never	2= Seldom	3= Sometimes	4= Often
Q57		Do you have time to reflect about how you carried out your work tasks?		1= Never	2= Seldom	3= Sometimes	4= Often
Q58		Do you have time to consider how you can improve different work routines at your workplace?		1= Never	2= Seldom	3= Sometimes	4= Often
BASLINE_IndQuestions
Q59		Have you been a victim of violence of threat of violence at work during the past year?		1= Yes, several times	2= Yes, once or twice	3= No, Never
Q60		If so, who was the aggressive towards you?		1= Patient	2= Patient relative/friend	3= Staff	4= Patient+Patient relative/friend	5= patient+staff	6= Patient relative/friend+staff	7= Patient relative/friend+Patient+staff
Q61		How often do you exercise? (in the last month)		1=Never, mostly idle	2=Regularly,but shorter walks,bicycle rides or the likes	3= Less than 1 time a week	4= Regularly 1 time a week	5= Regularly 2-3 times a week
Q62		Do you feel safe when you work in the Emergency Department?		1= No	2= yes
Q63		How is your general health right now? 0=very poor 10=very good		0= very poor	10= very good
Q64		How is your energy level right now? 0=very poor 10=very good		0= very poor	10= very good
Q65		All things considered, do you enjoy your work? 0=not at all 10=very much		0= Not at all	10= very much
PRE.SHIFT
Q66		q66. How many hours did you rest before starting your current shift?		1= Less than 4 hours	2= Between 4 and 8 hours	3= Between 8 and 12 hours	4= Between 12 and 24 hours	5= More than 24 hours
Q67		q67. How stressed are you right now? 0=not at all 10=very stressed		0= Not at all	10= very stressed
Q68		q68. How stressful do you expect your ED shift to be 0=not at all 10=very stressful		0= Not at all	10= very stressful
Q69		q69. How is your energy level right now? 0=very low 10=very high		0=very low	10=very high
Q70		q70. How would you rate your overall clinical skills compared to your resident peers? 0=much lower 10=much better		0=much lower	10=much better
POST.SHIFT
Q71		q71. How many hours did your current ED shift run?
Q72		q72. How stressed are you right now? 0=not at all 10=very stressed		0=not at all	10=very stressed
Q73		q73. How stressful was the past ED shift? 0=not at all 10=very stressful		0=not at all	10=very stressful
Q74		q74. How many critically-ill patients did you care for during your past shift?
Q75		q75. How many trauma patients did you care for during the past shift?
Q76		q76. How is your energy level right now? 0=very low 10=very high		0= very low	1= very high
Q77		q77. Did you have any "near-misses"		1= None	2= one	3= More than one
Q78		q78. Were you the victim of violence or threat of violence at work during your last shift?		0= No	1= Yes, Staff	2= Yes, Patient	3= Yes,Patient relative/friend	4= Yes,patient+staff	5= Yes,Patient relative/friend+staff	6= Yes,Patient+Patient relative/friend	7= Patient relative/friend+Patient+staff
SUPERVISOR
Q79		q79. Did the resident have any "near-misses"		0= None	1= one	2= More than one
Q80		q80. Compared to the resident's level of training, did he/she perform		1= Below	2= At his/her level	3= Above
Q81		q81. Did the resident's performance change during the current shift? (entered in REVERSE)		1= Yes, it worsened	2= No, it stayed the same	3= Yes, it improved
Q82		q82. Did the resident's performance and/or professionalism change during the current shift? (entered in REVERSE)		1= Yes, it worsened	2= No, it stayed the same	3= Yes, it improved
Q83		q83. How would you rate the resident's communication skills with the patients and their families during the past shift? 0=very poor 10=excellent		0=very poor	10=excellent
Q84		q84. How would you rate the resident's communicatino skills with other residents and nurses during the past shift? 0=very poor 10=excellent		0=very poor	10=excellent
Q85		q85. How would you rate the resident's professionalism over all during the past shift? 0=very poor 10=excellent		0=very poor	10=excellent
SCALES
iGoalQ
iGoalInd
ifeedb
ifeedbr
iParticip
iengage
iLeader
iefficiency		_median 'iefficiency cut by median'
iSkills		_median 'iSkills cut by median'
iChange		_median 'iChange cut by median'
iWorkexh
iSocclim
iWorkengagement
imentalEn		_median 'imentalEn cut by median'
iWorkint		_median 'iWorkint cut by median'
idynfocsc
SCALE_TRGT
GoalGr		Goal Group Good or Low		1= low	2= Target
FeedbkGr		Feedback goodor poor		1= low	2= Target
ParticGr		ParticpGoodvsLow		1= low	2= Target
EngageGr		EngageGoodvslow		1= low	2= Target
LeaderGr		LeaderGoodvsLow		1= low	2= Target
EfficiencyGr		EfficiencyGoodvsLow		1= low	2= Target
SkillsGr		SkillsgoodvsLow		1= low	2= Target
Changegr		ChangeGrGoodvsPoor		1= low	2= Target
WorkexGr		WorkexGoodvsHigh		1= exhausted	2= Not exhausted
SocClimGr		SocClGoodvslow		1= low	2= Target
WorkengGr		WorkEngGoodvsLow		1= low	2= Target
MentalEnGr		EnergyGoodvsLow		1= low	2= Target
DynFocGr		DynFocGoodvsPoor		1= low	2= Target
WorkIntGr		WorkIntGoodvsHi		1= good	2= high
ZIL6_Pre		Zscore(IL6_Pre)
ZIL6_Post		Zscore(IL6_Post)
ZTNFA_Pre		Zscore(TNFA_Pre)
ZTNFA_Post		Zscore(TNFA_Post)
Inflamation_Pre
Inflamation_Post
Cortisol.Delta
Cortisol_Delta
q79.REC
filter_$		iLeader < 70 (FILTER)
ileader_70		ileadership cut point 70		0 = below 70	1= 70 and above
iGoalQ_70		iGoalQ cut point 70		0 = below 70	1= 70 and above
iGoalInd_70		iGoalInd cut point 70		0 = below 70	1= 70 and above
ifeedb_70		ifeedb cut point 70		0 = below 70	1= 70 and above
ifeedbr_70		ifeedbr cut point 70		0 = below 70	1= 70 and above
iparticip_70		iparticip cut point 70		0 = below 70	1= 70 and above
iengage_70		iengage cut point 70		0 = below 70	1= 70 and above
iefficiency_70		iefficiency cut off 70		0 = below 70	1= 70 and above
iSkills_70		iSkills cut point 70		0 = below 70	1= 70 and above
iChange_70		iChange cut point 70		0 = below 70	1= 70 and above
iWorkexh_30		iWorkexh cut point 30		0 = more than 30	1= 30 and below
iSocclim_70		iSocclim cut point 70		0 = below 70	1= 70 and above
iWorkengagement_70		iWorkengagement cut point 70		0 = below 70	1= 70 and above
imentalEn_70		imentalEn cut point 70		0 = below 70	1= 70 and above
iWorkint_70		iWorkint cut point 70		0 = below 70	1= 70 and above
idynfocsc_70		idynfoscsc cut point 70		0 = below 70	1= 70 and above
misses_res		resident misses recoded		0= none	1= one or more than one
misses_res_super		Supervisor reported resident misses recoded		0= none	1= one or more than one
iGoal_tertile		iGoal into tertiles
iGoalInd_tertile		iGoalInd into tertiles
ifeedb_tertile		ifeedbr into tertiles
ifeedbr_tertile
iparticip_tertile		iparticip into tertiles
iengage_tertile		engage into tertiles
iLeader_tertile		iLeader into tertiles
iefficiency_tertile		iefficiency into tertiles
iSkills_tertile		iSkills into tertiles
iChange_tertile		iChange into tertiles
iWorkexh_tertile		iWorkexh into tertiles
iSocclim_tertile		iSocclim into tertiles
iWorkengagement_tertile		iWorkengagement into tertiles
imentalEn_tertile		imentalEn into tertiles
iWorkint_tertile		iWorkint into tertiles
idynfocsc_tertile		idynfocsc into tertiles
iprofessional_supervisor
iprof_superpercent
iGoalInd_median		iGoalInd cut by median
ifeedbr_median		ifeedbr cut by median
iParticip_median		iParticip cut by median
iengage_median		iengage cut by median
iefficiency_median
iChange_median
iSkills_median
imentalEn_median
iWorkint_median
logTNF_pre
